# Supplementary material for: DNA Methylation Signature in Monozygotic Twins Discordant for Psoriatic Disease
Source: Front Cell Dev Biol. 2021 Nov 24;9:778677. doi: 10.3389/fcell.2021.778677 (PMC8653905; doi:10.3389/fcell.2021.778677)
Supplement: Supplementary file 2 [file Table1.XLSX]

## Sheet: Hallmark_RNAseq
Term	Overlap	P-value	Adjusted P-value	Genes
Inflammatory Response	14/200	0.00691342	0.162465	GABBR1;SLC31A2;SPHK1;RGS16;HPN;NFKBIA;P2RX7;IL6;MYC;GPR183;CLEC5A;LTA;NMUR1;SCN1B
Oxidative Phosphorylation	14/200	0.00691342	0.162465	CPT1A;SURF1;NDUFB7;ATP5MC2;ATP5MC3;MRPL34;COX6C;PHB2;COX7C;UQCRH;LDHB;FDX1;PDK4;SLC25A6
Myc Targets V1	12/200	0.0346427	0.419849	EEF1B2;SNRPD2;MYC;C1QBP;RPS5;RPLP0;RPS6;RPS3;RPL14;RPS2;MRPL23;PHB2
Cholesterol Homeostasis	6/74	0.0357319	0.419849	STARD4;GSTM2;TNFRSF12A;CYP51A1;CD9;TM7SF2
UV Response Up	9/158	0.0798535	0.670795	NFKBIA;IL6;BCL2L11;APOM;POLG2;NAT1;SPR;MAOA;MRPL23
Apoptosis	9/161	0.0873414	0.670795	IL6;BCL2L11;GPX1;TNFRSF12A;CAV1;ERBB2;HMGB2;HSPB1;SOD1
Myc Targets V2	4/58	0.125239	0.670795	RCL1;DUSP2;MYC;NDUFAF4
DNA Repair	8/150	0.125393	0.670795	RAD52;SURF1;MRPL40;DAD1;NPR2;POLD1;NME4;SAC3D1
p53 Pathway	10/200	0.12845	0.670795	LDHB;CSRNP2;HINT1;SLC35D1;SPHK1;RGS16;RPL36;MDM2;RPS27L;INHBB
Allograft Rejection	9/200	0.219134	0.942074	IL6;RPS19;KRT1;INHBB;KLRD1;RPS3A;CD1D;RPL9;RPL39
Reactive Oxygen Species Pathway	3/49	0.220485	0.942074	PRDX2;MGST1;SOD1
IL-6/JAK/STAT3 Signaling	4/87	0.325282	0.98501	IL6;TNFRSF12A;CD9;IRF9
Hedgehog Signaling	2/36	0.335534	0.98501	ADGRG1;HEY1
TNF-alpha Signaling via NF-kB	8/200	0.343585	0.98501	NFKBIA;DUSP2;IL6;MYC;GPR183;SPHK1;REL;PTX3
Estrogen Response Late	8/200	0.343585	0.98501	DUSP2;SLC22A5;CAV1;BLVRB;CD9;LSR;COX6C;BATF
Interferon Gamma Response	8/200	0.343585	0.98501	NFKBIA;PSMA3;IL6;MX1;SERPING1;XAF1;IFI44L;IRF9
Interferon Alpha Response	4/97	0.400734	0.98501	PSMA3;MX1;IFI44L;IRF9
Wnt-beta Catenin Signaling	2/42	0.407176	0.98501	HEY1;MYC
Fatty Acid Metabolism	6/158	0.425094	0.98501	CPT1A;GABARAPL1;SLC22A5;MAOA;RDH16;CD1D
Apical Surface	2/44	0.43024	0.98501	HSPB1;MAL
IL-2/STAT5 Signaling	7/199	0.489095	0.98501	GABARAPL1;CDCP1;MYC;RGS16;SNX9;ICOS;BATF
Xenobiotic Metabolism	7/200	0.494373	0.98501	TPST1;GABARAPL1;SLC35D1;MAOA;PDK4;BLVRB;PTGDS
heme Metabolism	7/200	0.494373	0.98501	RCL1;PRDX2;BLVRB;HBD;EZH1;SIDT2;AGPAT4
Androgen Response	3/100	0.647638	0.98501	ADAMTS1;HSD17B14;UAP1
Epithelial Mesenchymal Transition	6/200	0.65316	0.98501	TAGLN;IL6;TNFRSF12A;COL6A2;PTX3;PFN2
Spermatogenesis	4/135	0.657418	0.98501	TKTL1;GFI1;PEBP1;PHF7
Bile Acid Metabolism	3/112	0.721424	0.98501	SLC23A1;ABCA9;SOD1
Mitotic Spindle	5/199	0.791964	0.98501	BCL2L11;PALLD;CEP72;TUBGCP6;SAC3D1
Estrogen Response Early	5/200	0.795523	0.98501	SLC22A5;MYC;BLVRB;INHBB;AKAP1
mTORC1 Signaling	5/200	0.795523	0.98501	STARD4;PSMA3;CYP51A1;CD9;TM7SF2
E2F Targets	5/200	0.795523	0.98501	MYC;POLD1;ANP32E;HMGB2;AURKB
KRAS Signaling Dn	5/200	0.795523	0.98501	NUDT11;KRT1;MX1;IFI44L;ZNF112
Protein Secretion	2/96	0.831359	0.98501	ANP32E;SOD1
TGF-beta Signaling	1/54	0.83799	0.98501	ID3
Coagulation	3/138	0.839505	0.98501	HPN;SERPING1;CD9
UV Response Dn	3/144	0.859661	0.98501	MYC;CAV1;ERBB2
Pperoxisome	2/104	0.863072	0.98501	FIS1;SOD1
PI3K/AKT/mTOR Signaling	2/105	0.866628	0.98501	ATF1;FGF17
Hypoxia	4/200	0.90118	0.98501	TKTL1;IL6;CAVIN3;CAV1
Myogenesis	4/200	0.90118	0.98501	TAGLN;SPHK1;COL6A2;SH2B1
Apical Junction	4/200	0.90118	0.98501	CLDN15;CERCAM;NRXN2;ITGA9
Complement	4/200	0.90118	0.98501	IL6;FDX1;SERPING1;PLA2G7
Glycolysis	4/200	0.90118	0.98501	TKTL1;TPST1;B3GAT1;SOD1
Adipogenesis	3/200	0.963495	0.990877	NDUFB7;ELMOD3;SOD1
Unfolded Protein Response	1/113	0.977949	0.990877	RPS14
G2-M Checkpoint	2/200	0.990877	0.990877	MYC;AURKB
KRAS Signaling Up	2/200	0.990877	0.990877	RGS16;SCN1B

## Sheet: Hallmark_cluster19
Term	Overlap	P-value	Adjusted P-value	Genes
Xenobiotic Metabolism	5/200	0.0465167	0.80025	SLC6A6;SLC35D1;IL1R1;CYP2S1;CSAD
IL-6/JAK/STAT3 Signaling	3/87	0.05335	0.80025	CSF3R;IL1R1;IRF9
Inflammatory Response	4/200	0.132121	0.860463	GABBR1;CSF3R;IL1R1;SLC11A2
heme Metabolism	4/200	0.132121	0.860463	TFRC;CROCCP2;SLC11A2;EZH1
Estrogen Response Early	3/200	0.309639	0.860463	GAB2;RAPGEFL1;IGF1R
p53 Pathway	3/200	0.309639	0.860463	SLC35D1;PVT1;DGKA
Spermatogenesis	2/135	0.379836	0.860463	PGS1;DPEP3
Reactive Oxygen Species Pathway	1/49	0.381633	0.860463	SBNO2
TNF-alpha Signaling via NF-kB	2/200	0.582899	0.860463	KDM6B;REL
Apical Junction	2/200	0.582899	0.860463	NLGN3;CLDN15
mTORC1 Signaling	2/200	0.582899	0.860463	SLC6A6;TFRC
Protein Secretion	1/96	0.610481	0.860463	STX16
Interferon Alpha Response	1/97	0.614297	0.860463	IRF9
PI3K/AKT/mTOR Signaling	1/105	0.643517	0.860463	THEM4
Bile Acid Metabolism	1/112	0.667271	0.860463	ABCA5
Unfolded Protein Response	1/113	0.670533	0.860463	NABP1
UV Response Dn	1/144	0.757312	0.860463	IGF1R
Fatty Acid Metabolism	1/158	0.78864	0.860463	D2HGDH
UV Response Up	1/158	0.78864	0.860463	TFRC
Mitotic Spindle	1/199	0.859075	0.860463	PLEKHG2
IL-2/STAT5 Signaling	1/199	0.859075	0.860463	IGF1R
Hypoxia	1/200	0.860463	0.860463	SLC6A6
Adipogenesis	1/200	0.860463	0.860463	NABP1
Estrogen Response Late	1/200	0.860463	0.860463	RAPGEFL1
Interferon Gamma Response	1/200	0.860463	0.860463	IRF9
E2F Targets	1/200	0.860463	0.860463	TFRC
Epithelial Mesenchymal Transition	1/200	0.860463	0.860463	ANPEP
Glycolysis	1/200	0.860463	0.860463	IDUA
Allograft Rejection	1/200	0.860463	0.860463	TLR6
KRAS Signaling Dn	1/200	0.860463	0.860463	IDUA

## Sheet: PheWas_cluster19
Term	Overlap	P-value	Adjusted P-value	Genes
Psoriasis vulgaris	3/34	0.00437236	0.23916	GABBR1;D2HGDH;CCNJL
Psoriasis	3/36	0.00514323	0.23916	GABBR1;D2HGDH;CCNJL
Dermatophytosis of nail	2/35	0.0456004	0.325278	SLC8A1;KCTD7
Psoriasis and related disorders	2/37	0.0504044	0.325278	D2HGDH;CCNJL
Type 2 diabetes with ketoacidosis	1/7	0.0662952	0.325278	SLC8A1
Hypocalcemia	1/10	0.0933513	0.325278	NABP1
Hemorrhage during pregnancy; childbirth and postpartum	1/11	0.102196	0.325278	SLC8A1
Other heart block	1/11	0.102196	0.325278	SLC8A1
Cholelithiasis with acute cholecystitis	1/12	0.110954	0.325278	KRTCAP2
Multiple myeloma	1/14	0.128217	0.325278	HRH2
Antineoplastic and immunosuppressive drugs causing adverse effects	1/14	0.128217	0.325278	SBNO2
Other specified congenital anomalies of nervous system	1/14	0.128217	0.325278	FRY
Intracranial hemorrhage	1/14	0.128217	0.325278	ATG16L2
Disorders resulting from impaired renal function	1/15	0.136722	0.325278	DNHD1
Bipolar	1/15	0.136722	0.325278	TCP11L2
Other disorders of circulatory system	1/15	0.136722	0.325278	THEM4
Lesions of stomach and duodenum	1/15	0.136722	0.325278	NKTR
Optic atrophy	1/16	0.145146	0.325278	PABPC1L
Gout	1/16	0.145146	0.325278	SLC8A1
Gout and other crystal arthropathies	1/16	0.145146	0.325278	SLC8A1
Other non-epithelial cancer of skin	2/69	0.145633	0.325278	ZNF341;SLC9A8
Pathologic fracture	1/17	0.153487	0.325278	RABL2A
Congenital anomalies of limbs	1/17	0.153487	0.325278	ZMIZ2
Strabismus (not specified as paralytic)	1/17	0.153487	0.325278	IDUA
Nonallopathic lesions NEC	1/17	0.153487	0.325278	SLC8A1
Myeloproliferative disease	1/18	0.161748	0.325278	GPR155
Aneurysm of artery of lower extremity	1/18	0.161748	0.325278	MGRN1
Ankylosing spondylitis	1/18	0.161748	0.325278	HCG27
Ankylosis of joint	1/18	0.161748	0.325278	SLC35D1
Gastritis and duodenitis	1/18	0.161748	0.325278	SLC8A1
Benign neoplasm of parathyroid gland	1/19	0.169928	0.325278	EPM2AIP1
Benign neoplasm of unspecified sites	1/19	0.169928	0.325278	RABL2A
Cyst of kidney, acquired	1/19	0.169928	0.325278	NABP1
Poisoning by primarily systemic agents	1/20	0.178029	0.325278	SBNO2
Acute vascular insufficiency of intestine	1/20	0.178029	0.325278	EZH1
Cramp of limb	1/20	0.178029	0.325278	ZNF506
Varicose veins of lower extremity, symptomtic	1/20	0.178029	0.325278	CCNJL
Hemangioma of skin and subcutaneous tissue	1/21	0.186051	0.325278	LENG8
Hypertensive chronic kidney disease	1/21	0.186051	0.325278	ZNF862
Polyp of corpus uteri	1/21	0.186051	0.325278	HRH2
Exophthalmos	1/21	0.186051	0.325278	NEK6
Missed abortion/Hydatidiform mole	1/22	0.193995	0.325278	SLC8A1
Other disorders of stomach and duodenum	1/22	0.193995	0.325278	IGF1R
Other arthropathies	1/23	0.201863	0.325278	ZNF692
Acute pain	1/23	0.201863	0.325278	SLC8A1
Polyp of female genital organs	1/23	0.201863	0.325278	HRH2
Essential tremor	1/23	0.201863	0.325278	KCTD7
Other conditions or status of the mother complicating pregnancy, childbirth, or the puerperium	1/24	0.209653	0.325278	SLC9A8
Polycystic ovaries	1/24	0.209653	0.325278	FAM219A
Menopausal and postmenopausal disorders	1/25	0.217368	0.325278	APOBEC3A
Fracture of radius and ulna	1/25	0.217368	0.325278	IGF1R
Type 2 diabetes with neurological manifestations	1/25	0.217368	0.325278	ANO9
Arthropathy NOS	1/25	0.217368	0.325278	ZNF692
Open wounds of extremities	1/25	0.217368	0.325278	POU6F1
Hyperglyceridemia	1/26	0.225009	0.325278	IGF1R
Gastrointestinal hemorrhage	1/26	0.225009	0.325278	CSF3R
Parkinson's disease	1/26	0.225009	0.325278	IDUA
Acquired spondylolisthesis	1/27	0.232575	0.325278	D2HGDH
Ulcerative colitis (chronic)	1/27	0.232575	0.325278	KDM5C
Umbilical hernia	1/27	0.232575	0.325278	TTC14
Other dyspnea	1/28	0.240067	0.325278	IL1R1
Nontoxic multinodular goiter	1/28	0.240067	0.325278	CYP2S1
Disorders of external ear	1/28	0.240067	0.325278	DNHD1
Peripheral or central vertigo	1/29	0.247487	0.325278	GABBR1
Prurigo and Lichen	1/29	0.247487	0.325278	TTC14
Cellulitis and abscess of trunk	1/29	0.247487	0.325278	TTLL3
Malignant neoplasm of other and ill-defined sites within the digestive organs and peritoneum	1/30	0.254835	0.325278	DPEP3
Other disorders of urethra and urinary tract	1/30	0.254835	0.325278	TTLL5
Atrial fibrillation	1/30	0.254835	0.325278	CCDC146
Abdominal pain	1/31	0.262111	0.325278	ZNF341
Abnormal Papanicolaou smear of cervix and cervical HPV	1/31	0.262111	0.325278	SLC8A1
Other abnormal glucose	1/31	0.262111	0.325278	SLC6A6
Fracture of pelvis	1/31	0.262111	0.325278	VAMP1
Cervicalgia	1/31	0.262111	0.325278	FRY
Frequency of urination and polyuria	1/32	0.269316	0.325278	HCG27
Other symptoms involving urinary system	1/32	0.269316	0.325278	ANPEP
Bacteremia	1/32	0.269316	0.325278	DOCK5
Senile cataract	1/33	0.276452	0.32544	SLC11A1
Hearing loss	1/33	0.276452	0.32544	SKIV2L
Mucous polyp of cervix	1/34	0.283518	0.32544	NEK6
Genital prolapse	1/34	0.283518	0.32544	CCNJL
Secondary malignant neoplasm of digestive systems	1/35	0.290516	0.32544	IGF1R
Abnormal findings on mammogram or breast exam	1/36	0.297445	0.32544	ZFC3H1
Other venous embolism and thrombosis	1/36	0.297445	0.32544	PHYKPL
Disorders of menstruation and other abnormal bleeding from female genital tract	1/36	0.297445	0.32544	SLC6A6
Endometriosis	1/39	0.317833	0.343703	SLC9A8
Acute pharyngitis	1/40	0.324497	0.345977	MAPK8IP3
Diabetes mellitus	1/41	0.331096	0.345977	NLRP1
Leukemia	1/41	0.331096	0.345977	HRH2
Basal cell carcinoma	1/50	0.387677	0.396197	ZNF341
Prolapse of vaginal walls	1/50	0.387677	0.396197	CCNJL
Skin cancer	1/86	0.570192	0.57639	ZNF341
Celiac disease	1/90	0.586783	0.586783	HCG27

## Sheet: Hallmark_cluster13
Term	Overlap	P-value	Adjusted P-value	Genes
Inflammatory Response	8/200	0.000875298	0.0183813	TLR1;IL4R;IFNGR2;PTAFR;FPR1;KIF1B;ITGA5;IFNAR1
heme Metabolism	8/200	0.000875298	0.0183813	MAP2K3;SDCBP;USP15;BMP2K;LRP10;MARK3;SIDT2;PICALM
IL-6/JAK/STAT3 Signaling	5/87	0.00173232	0.0242525	IL4R;IFNGR2;PIM1;CSF2RA;IFNAR1
Mitotic Spindle	6/199	0.0144848	0.124435	RALBP1;NIN;PXN;ARAP3;KIF1B;KIF3C
TNF-alpha Signaling via NF-kB	6/200	0.0148137	0.124435	MAP2K3;IFNGR2;LITAF;SAT1;PNRC1;MCL1
PI3K/AKT/mTOR Signaling	4/105	0.0205273	0.143691	MAP2K3;RALB;RPS6KA1;PTEN
Cholesterol Homeostasis	3/74	0.0371112	0.222667	NIBAN1;TP53INP1;PNRC1
UV Response Dn	4/144	0.0550852	0.289197	SIPA1L1;RXRA;PTEN;MAPK14
Apoptosis	4/161	0.0762319	0.355749	DNAJC3;PPP3R1;SAT1;MCL1
Reactive Oxygen Species Pathway	2/49	0.0847555	0.355973	FES;MBP
TGF-beta Signaling	2/54	0.0999389	0.381585	RAB31;IFNGR2
Interferon Gamma Response	4/200	0.137447	0.481065	IL4R;MX2;FPR1;PIM1
Notch Signaling	1/32	0.272853	0.580398	DTX2
Bile Acid Metabolism	2/112	0.304488	0.580398	SULT1B1;RXRA
Unfolded Protein Response	2/113	0.308137	0.580398	DNAJC3;DCP2
IL-2/STAT5 Signaling	3/199	0.315131	0.580398	GABARAPL1;IL4R;PIM1
Hypoxia	3/200	0.317837	0.580398	PIM1;RBPJ;PNRC1
Apical Junction	3/200	0.317837	0.580398	ZYX;PTEN;MAPK14
Complement	3/200	0.317837	0.580398	USP15;CPQ;PIM1
mTORC1 Signaling	3/200	0.317837	0.580398	MAP2K3;NIBAN1;IFRD1
p53 Pathway	3/200	0.317837	0.580398	RXRA;IRAG2;SAT1
Allograft Rejection	3/200	0.317837	0.580398	TLR1;IL4R;IFNGR2
KRAS Signaling Up	3/200	0.317837	0.580398	NIN;TOR1AIP2;CSF2RA
Wnt-beta Catenin Signaling	1/42	0.341837	0.596116	RBPJ
Apical Surface	1/44	0.354831	0.596116	FLOT2
DNA Repair	2/150	0.438557	0.697603	SDCBP;STX3
Fatty Acid Metabolism	2/158	0.465069	0.697603	GABARAPL1;GLUL
UV Response Up	2/158	0.465069	0.697603	ARRB2;GRINA
Estrogen Response Early	2/200	0.591225	0.779678	RAB31;MINDY1
Epithelial Mesenchymal Transition	2/200	0.591225	0.779678	ITGA5;SAT1
Xenobiotic Metabolism	2/200	0.591225	0.779678	GABARAPL1;LCAT
Protein Secretion	1/96	0.616118	0.779678	KIF1B
Interferon Alpha Response	1/97	0.619937	0.779678	IL4R
Androgen Response	1/100	0.631168	0.779678	SAT1
Spermatogenesis	1/135	0.740162	0.864647	ACRBP
Coagulation	1/138	0.747855	0.864647	CPQ
G2-M Checkpoint	1/200	0.864647	0.864647	MAPK14
Adipogenesis	1/200	0.864647	0.864647	RTN3
Estrogen Response Late	1/200	0.864647	0.864647	RAB31
Myogenesis	1/200	0.864647	0.864647	IFRD1
Myc Targets V1	1/200	0.864647	0.864647	IFRD1
Oxidative Phosphorylation	1/200	0.864647	0.864647	COX15

## Sheet: Hallmark_cluster14
Term	Overlap	P-value	Adjusted P-value	Genes
Oxidative Phosphorylation	28/200	1.41335e-19	5.08805e-18	COX7B;NDUFB7;MGST3;NDUFB4;TIMM13;ATP5MC3;TIMM10;MRPL34;COX7C;HSD17B10;MRPL11;LDHB;ATP5MG;ATP5ME;COX8A;TIMM8B;NDUFA8;ATP6V1G1;GPX4;NDUFA2;NDUFC1;COX6C;ATP5F1D;NDUFS8;NDUFAB1;ATP5PO;NDUFS3;SLC25A6
Myc Targets V1	20/200	1.54222e-11	2.776e-10	NPM1;PCNA;VBP1;RPL34;RPS5;RPL22;RPLP0;RPS6;MRPL23;SRM;EEF1B2;FBL;SNRPD2;RUVBL2;NDUFAB1;RACK1;RPS3;NHP2;RPS2;RPL18
Allograft Rejection	15/200	2.65491e-07	3.18589e-06	CD40;NPM1;RPS9;STAT1;CRTAM;TRAF2;RPS3A;HLA-A;RPL9;CD3D;PSMB10;RPS19;SIT1;LTB;RPL39
Interferon Gamma Response	14/200	1.52557e-06	1.37301e-05	CD40;STAT1;IFI44;TRAFD1;UBE2L6;HLA-A;PSMB8;PSMB10;BST2;VAMP8;ISG20;EPSTI1;PSME2;LY6E
Interferon Alpha Response	9/97	1.23847e-05	8.91696e-05	BST2;ISG20;EPSTI1;TRAFD1;PSME2;IFI44;UBE2L6;PSMB8;LY6E
DNA Repair	10/150	7.31258e-05	0.000438755	POLB;NT5C;PCNA;GPX4;MPG;GTF2B;ADRM1;POLR2I;ITPA;APRT
p53 Pathway	11/200	0.000180312	0.000927317	VAMP8;LDHB;HINT1;H2AJ;PCNA;DCXR;RPL36;RACK1;TRAFD1;RPL18;RPS12
Adipogenesis	10/200	0.000742783	0.00334252	COX8A;COX7B;NDUFB7;GPX4;MGST3;NDUFAB1;VEGFB;ATP5PO;NDUFS3;SOD1
Reactive Oxygen Species Pathway	4/49	0.00562973	0.0225189	MSRA;GPX4;NDUFB4;SOD1
Apoptosis	5/161	0.0874897	0.314963	ISG20;GADD45B;GPX4;TSPO;SOD1
Estrogen Response Late	5/200	0.169269	0.507807	ISG20;OPN3;DCXR;LSR;COX6C
Inflammatory Response	5/200	0.169269	0.507807	BST2;CD40;ADRM1;LTA;LY6E
Pperoxisome	3/104	0.194553	0.514423	PRDX5;TSPO;SOD1
Myc Targets V2	2/58	0.207612	0.514423	NPM1;SRM
Bile Acid Metabolism	3/112	0.224789	0.514423	PEX16;PRDX5;SOD1
Unfolded Protein Response	3/113	0.228633	0.514423	RPS14;NPM1;NHP2
Cholesterol Homeostasis	2/74	0.294044	0.573608	ETHE1;ALDOC
IL-2/STAT5 Signaling	4/199	0.331298	0.573608	GADD45B;GPX4;RHOH;LTB
Hypoxia	4/200	0.334605	0.573608	PLAC8;ISG20;PRDX5;ALDOC
E2F Targets	4/200	0.334605	0.573608	PCNA;STMN1;NAA38;ASF1A
Xenobiotic Metabolism	4/200	0.334605	0.573608	CBR1;DCXR;ADH5;PSMB10
IL-6/JAK/STAT3 Signaling	2/87	0.363489	0.5948	STAT1;LTB
Fatty Acid Metabolism	3/158	0.406667	0.610001	CBR1;UBE2L6;HSD17B10
UV Response Up	3/158	0.406667	0.610001	DNAJB1;SELENOW;MRPL23
PI3K/AKT/mTOR Signaling	2/105	0.454909	0.655069	TRAF2;ECSIT
Glycolysis	3/200	0.561259	0.777128	ISG20;STMN1;SOD1
Protein Secretion	1/96	0.757151	0.947991	SOD1
Androgen Response	1/100	0.771093	0.947991	ADRM1
TNF-alpha Signaling via NF-kB	2/200	0.792307	0.947991	GADD45B;NFKBIE
heme Metabolism	2/200	0.792307	0.947991	SLC66A2;MGST3
Spermatogenesis	1/135	0.863612	0.947991	STRBP
G2-M Checkpoint	1/200	0.947991	0.947991	STMN1
Estrogen Response Early	1/200	0.947991	0.947991	OPN3
Myogenesis	1/200	0.947991	0.947991	GADD45B
Epithelial Mesenchymal Transition	1/200	0.947991	0.947991	GADD45B
KRAS Signaling Up	1/200	0.947991	0.947991	PSMB8
